# Supplementary material for: Mutations in GRK2 cause Jeune syndrome by impairing Hedgehog and canonical Wnt signaling
Source: EMBO Mol Med. 2020 Oct 14;12(11):e11739. doi: 10.15252/emmm.201911739 (PMC7645380; doi:10.15252/emmm.201911739)
Supplement: Supplementary file 3 — Source Data for Expanded View [file EMMM-12-e11739-s009.zip]

Archive with 11 entries (10 files):
- EMM-2019-11739_SourceDataForFigureEV1.zip
- __MACOSX/
- __MACOSX/._EMM-2019-11739_SourceDataForFigureEV1.zip
- EMM-2019-11739_SourceDataForFigureEV2.zip
- __MACOSX/._EMM-2019-11739_SourceDataForFigureEV2.zip
- EMM-2019-11739_SourceDataForFigureEV3.zip
- __MACOSX/._EMM-2019-11739_SourceDataForFigureEV3.zip
- EMM-2019-11739_SourceDataForFigureEV4.zip
- __MACOSX/._EMM-2019-11739_SourceDataForFigureEV4.zip
- EMM-2019-11739_SourceDataForFigureEV5.zip
- __MACOSX/._EMM-2019-11739_SourceDataForFigureEV5.zip
