# Supplementary material for: Mutations in GRK2 cause Jeune syndrome by impairing Hedgehog and canonical Wnt signaling
Source: EMBO Mol Med. 2020 Oct 14;12(11):e11739. doi: 10.15252/emmm.201911739 (PMC7645380; doi:10.15252/emmm.201911739)
Supplement: Supplementary file 6 — Source Data for Figure 3 [file EMMM-12-e11739-s004.zip › EMM-2019-11739_SourceDataForFigure3/EMM-2019-11739_SourceDataForFigure3.xlsx]

## Sheet: Figure 3C
		Humerus				Radius				Ulna
		Control	CMPD101	CMPD101/Control		Control	CMPD101	CMPD101/Control		Control	CMPD101	CMPD101/Control
		5.58	5.1	0.913978		5.39	5.26	0.975881		5.46	5.29	0.968864
		5.7	5.55	0.973684		5.43	5.36	0.987109		5.58	5.4	0.967742
		6.14	6.01	0.978827		5.81	5.58	0.960413		6.01	5.75	0.956739
		5.43	5.24	0.965009		5.12	5.01	0.978516		5.8	5.68	0.97931
		5.94	5.8	0.976431		5.63	5.52	0.980462		7.19	7.09	0.986092
		7.07	6.89	0.97454		6.9	6.51	0.943478		2.17	2.11	0.97235
		1.86	1.53	0.822581		2.08	2.01	0.966346		4.21	4.15	0.985748
		8.78	7.97	0.907745		4.24	4.14	0.976415		8.38	7.03	0.838902
		8.34	8.1	0.971223		8.08	7.16	0.886139		7.89	7.81	0.989861
		6.89	6.1	0.885341		6.8	6.48	0.952941		6.99	6.52	0.932761
		8.3	7.64	0.920482		7.45	6.93	0.930201		7.6	7.06	0.928947
		8.92	8.77	0.983184		7.45	7.12	0.955705		7.88	7.56	0.959391
		9.09	8.73	0.960396		7.94	7.66	0.964736		8.27	8.15	0.98549
		1.76	1.64	0.931818		8.41	8.03	0.954816		8.57	8.14	0.949825
		5.99	5.87	0.979967		4.73	4.5	0.951374		4.91	4.64	0.94501
		8.34	7.66	0.918465		5.54	5.29	0.954874		5.66	5.41	0.95583
		4.19	3.9	0.930788		7.79	7.59	0.974326		8.14	7.86	0.965602
		8.78	8.6	0.979499		4.16	3.89	0.935096		4.1	3.61	0.880488
		2.9	2.78	0.958621		7.9	7.74	0.979747		8.31	8.12	0.977136
		5.43	5.25	0.966851		7.42	7.21	0.971698		8.08	7.99	0.988861
						3.04	3	0.986842		7.51	7.37	0.981358
						5.28	5.18	0.981061		3.06	2.98	0.973856
						8.13	8.1	0.99631		5.4	5.27	0.975926

## Sheet: Figure 3E
		pH2.5
		Control	CMPD 1uM	CMPD 2uM
		30550	22518	7615
		30798	18363	6955
		16783	17066	5453
		25096	16155	6739
		30212	20656
		pH1.0
		Control	CMPD 1uM	CMPD 2uM
		24887	20093	16038
		34729	26407	16131
		33172	31256	19537
		36865	32712	21583
		25771	28637	21969

## Sheet: Figure 3F
		Alcian blue pH1.0	Grk2+/+	108421	82950	34894	316956
				103749	82567	54219	302480
				110727	90888	64678	347488
				107509	100131	58837	328632
				106152	97496	54870
			Grk2-/-	10934	11733	2284	22383
				16244	7185	4117	20620
				4	62	6444	2
				9340	17439	3266	30397
				22616	19147	9139
		Alcian blue pH2.5	Grk2+/+	83195	46658	88795	257303
				100111	65628	112370	254782
				110808	70795	106281	210779
				114103	56402	129173	220703
				116387	83392
			Grk2-/-	47805	17995	47674	211810
				38579	13940	83191	224422
				46749	5744	70594	127023
				45593	24068	96735	124867
				52505	22936
