# Supplementary material for: Mutations in GRK2 cause Jeune syndrome by impairing Hedgehog and canonical Wnt signaling
Source: EMBO Mol Med. 2020 Oct 14;12(11):e11739. doi: 10.15252/emmm.201911739 (PMC7645380; doi:10.15252/emmm.201911739)
Supplement: Supplementary file 7 — Source Data for Figure 4 [file EMMM-12-e11739-s005.zip › EMM-2019-11739_SourceDataForFigure4/EMM-2019-11739_SourceDataForFigure4.xlsx]

## Sheet: Figure 4B
		Control	Control + SAG	R05-365A	R05-365A + SAG
		1	2.17661	0.616326	0.516505
		1	1.52533	1.08577	1.09485
		1	2.17935	1.18065	1.84428
		1	3.04068	0.818674	0.29907

## Sheet: Figure 4C
					power(2; -delta) relative to no treat
		GLI1	Control	no treat	1.01287	1.04671	1.00491	1.00217	1.01192
				100 nM SAG	1.69058	1.57102	4.28131	5.06414	2.79085
				500 nM SAG	2.33229	1.75528	4.87868	7.24421	2.55574
			R05-365A	no treat	1.00086	1.00022	1.00696	1.00123	1.00595
				100 nM SAG	1.7517	1.12638	1.4402	1.13996	0.843106
				500 nM SAG	1.50931	1.00827	1.21465	0.930068	1.07303
		PTCH1	Control	no treat	1.05308	1.00385	1.00016	1.00034	1.00163
				100 nM SAG	1.06378	2.41522	3.39878	3.60832	1.78258
				500 nM SAG	2.57256	1.52447	4.8908	5.82488	1.37878
			R05-365A	no treat	1.00038	1.01001	1.027	1.00073	1.01244
				100 nM SAG	0.369666	1.28791	0.718848	0.811342	1.01515
				500 nM SAG	0.95982	0.609978	0.868211	1.42431	0.925786

## Sheet: Figure 4D
		Control	R05-365A	Control + SAG	R05-365A + SAG		Control + GRK2	R05-365A + GRK2
		1	0.775048	1.20708	0.690075		1	0.964061
		1	0.657377	0.902809	0.660949		1	0.7955
		1	0.712442	0.95638	0.573828		1	0.939476
		1	0.509318	1.0763	0.515014		1	0.793207
		1	0.5636	1.39668	0.587712
		1	0.654438	1.01538	0.605065

## Sheet: Figure 4F
			SAG (h)
		Control	0	1.44928	3.63636	6.49351
			2	8.33333	12.6984	10.9375
			8	41.6667	37.5	30.6452
			24	53.3333	45.4545	35.2941
			SAG (h)
		R05-365A	0	7.27273	6.25	5.40541
			2	12.766	1.96078	5.71429
			8	6.12245	0	4.08163
			24	8.69565	5.08475	10.8108

## Sheet: Figure 4G
		Control	Control + SAG	R05-365A	R05-365A + SAG
		37.752	49.015	20.559	16.785
		15.786	142.542	23.279	14.559
		14.476	128.379	16.981	18.148
		19.139	143.112	18.061	14.565
		22.466	18.692	19.198	15.116
		21.693	31.865
		14.487	211.587	18.345	25.117
		9.192	19.314		22.586
		9.632	25.547	14.889	15.797
		11.571	85.05	14.627	19.37
		16.644	131.319	15.824	15.153
		25.374	99.386	27.721	12.233
		20.435	21.293	11.785	16.2
		43.202	15.09	18.921	20.698
		16.174	85.094		17.067
		13.147	27.781	12.252	22.67
			77.971	20.717	16.928
		26.037	12.992	15.171	18.928
		17.627	19.792	15.967	20.259
			29.133	14.056	15.297
		9.688	41.976	30.382	12.531
		14.248	33.213	24.878	20.338
		26.839	60.257	20.663	11.867
		17.943	105.786	28.437
		12.981	25.742	19.933	22.615
		13.516	10.41	18.755	17.581
		13.428	29.455	25.289
		9.74	17.637	18.048	20.733
		14.341	50.519	40.797	65.674
		15.925	31.156	92.824	16.684
		10.93	17.034	12.251	16.234
		14.317	20.981	37.116	28.57
		17.503	24.409	10.948	20.827
		13.418	22.901	17.853	23.606
		20.141	23.454	69.476	25.376
		18.884	14.732	24.195	15.793
		12.148	43.475	15.946	16.675
		14.833	17.62	40.228	13.95
		10.262	72.273	22.772	52.424
		12.032		17.251	22.542
		30.597	57.098	11.704	11.994
		13.731	25.636	22.056	18.401
			33.363	21.525	27.214
		31.172	21.05	17.294
		18.521	28.516	18.736	18.892
			26.086	21.947	34.654
		76.4
		25.789	18.454	18.6
		27.106	105.353		24.107
		16.168	93.632	14.435	23.92
		39.133	36.947	19.46	32.926
		30.16		11.135	21.323
		27.841	28.408	24.699	32.621
		28.253	35.413	18.731	25.77
		42.071	29.041	12.881	21.408
		22.56		25.59	25.569
		15.585	57.064	17.204	29.588
		42.025	39.472	23.334	20.804
		24.987	17.366	13.9	18.196
		64.298	24.696	12.398	19.621
