# Supplementary material for: Mutations in GRK2 cause Jeune syndrome by impairing Hedgehog and canonical Wnt signaling
Source: EMBO Mol Med. 2020 Oct 14;12(11):e11739. doi: 10.15252/emmm.201911739 (PMC7645380; doi:10.15252/emmm.201911739)
Supplement: Supplementary file 8 — Source Data for Figure 5 [file EMMM-12-e11739-s006.zip › EMM-2019-11739_SourceDataForFigure5/EMM-2019-11739_SourceDataForFigure5.xlsx]

## Sheet: Figure 5B
		Control	Control + SAG	CMPD101	CMPD101 + SAG			Control	Control + SAG	Paroxetine	Paroxetine + SAG
		11.415	17.688	9.535	10.483			12.475	5.726	6.017	7.982
		6.084	44.986	10.66	14.384			7.796	12.364	6.838	8.658
		15.734	20.586	5.932	21.089			7.196	4.767	11.442	12.604
		13.394	51.428	6.183	34.244			6.625	6.814	3.736	7.032
		13.324	20.69	5.769	16.329			10.693	14.446	5.048	14.591
		9.963	17.806	7.249	25.834			8.047	10.801	5.432	18.217
		35.645	30.757	10.889	22.206			7.846	9.043	6.329	4.42
		58.803	19.174	4.95	26.586			4.095	3.128	5.578	5.062
		31.466	33.798	10.552	18.885			6.027	17.706	7.767	6.705
		12.622	33.185	8.806	13.127			8.147	2.523	5.76	7.916
		13.333	34.32	9.495	14.414			5.277	4.328	19.726	5.61
		10.948	21.936	12.449	19.251			7.214	5.962	5.181	14.772
		9.083	40.063	11.401	20.272			5.616	11.685	6.235	9.617
		13.101	21.808	12.777	13.279			5.82	18.546	7.562	9.629
		7.727	23.43	5.71	20.763			2.828	10.714	7.99	5.597
		7.469	15.54	8.187	38.743			4.458	12.983	4.829	10.057
		18.189	17.701	4.133	21.054			3.744	17.878	5.707	6.973
		4.081	20.984	5.062	28.564			3.343	20.569	4.863	5.434
		8.477	37.347	7.738	30.116			5.1	15.695	7.246	14.079
			14.33	6.685	12.357				12.368	5.864	6.78
				6.959					24.149	7.853
									12.891	4.468
		16.198	17.775	35.994	13.766					11.169
		10.024	40.608	14.678	27.057
		9.463	34.043	12.116	15.243			5.68	30.813	5.844	7.571
		8.837	33.441	8.371	15.435			7.95	17.321	5.413	9.34
		6.385	46.724	8.844	10.933			5.88	18.356	63.941	9.861
		11.228	44.211	8.211	37.907			10.164	15.291	19.446	17.461
		13.783	29.796	9.969	15.027			14.368	17.514	10.437	18.533
		7.983	9.218	11.016	42.414			8.257	17.805	23.349	6.509
		12.876	22.968	3.515	20.33			6.892	63.871	5.588	22.679
		12.734	12.426	7.45	11.846			6.555	15.648	4.192	9.796
		8.474	25.153	8.755	6.659			7.881	38.796	9.088	15.611
		7.209	25.719	11.495	20.435			5.51	13.11	5.585	27.64
		8.727	20.716	16.577	14.102			10.733	19.679	7.667	6.654
		9.894	28.145	14.673	9.724			8.245	14.471	8.977	10.81
		4.278	23.662	11.211	29.401			8.531	28.856	68.208	18.347
		12.961	25.051	11.58	26.912			9.302	28.205	4.988	11.445
		8.112	29.41	8.406	18.222			7.384	26.677	15	69.041
		36.016	25.047	11.188	19.346			9.477	18.57	2.679	10.457
		11.096	16.438	8.139	18.995			9.249	21.481	8.072	13.811
		7.822		6.664	23.033			9.735	24.21	6.437	10.249
				6.271	43.346			11.538	22.611	27.554	18.447
				8.953	32.978			13.423	5.266	6.062	10.848
				7.134	43.675			17.789		3.531
				19.396	13.105			14.097
					14.21			5.602
		8.919	18.922	8.386	7.34
		9.969	47.839	10.569	9.316			25.77	43.809	12.465	11.643
		17.869	21.578	4.33	10.034			13.594	28.123	6.253	11.521
		22.108	14.311	4.432	11.335			16.855	30.438	13.19	16.726
		6.019	59.156	11.538	13.464			19.47	17.635	11.349	19.664
		10.82	20.459	12.431	24.492			19.738	13.802	21.463	17.132
		11.455	18.889	5.967	14.525			15.206	16.359	11.237	17.249
		12.056	17.267	6.84	7.944			9.572	12.995	16.153	39.897
		10.903	19.142	4.513	17.894			17.268	25.549	6.087	17.012
		9.538	13.331	17.457	15.808			8.954	25.865	9.509	14.78
		8.5	10.687	11.968	9.879			10	33.46	7.232	15.368
		8.142	11.398	6.055	9.277			17.806	21.06	11.349	15.631
		12.271	51.202	9.886	12.983			15.123	20.937	6.042	13.938
		10.061	12.333	9.36	17.563			12.147	27.896	6.36	34.986
		10.599	14.541	6.471	13.328			12.015	19.71	9.061	36.475
		10.505	19.873	5.408	10.693			19.456	45.943	8.672	20.893
		11.176	23.321	6.881	15.519			17.385	27.816	7.628	14.06
		13.589	20.631	9.621	10.082			13.203	28.29	10.318	19.323
		11.778	16.448	6.15	9.063			15.078	35.283	26.901	23.359
		10.3	44.235		6.384			13.379	28.512	10.455	21.128
								14.462	35.232	14.707	13.078
										14.279

## Sheet: Figure 5D
	GLI3-FL/R	Inhibitor	-	-	CMPD101	Paroxetine	CMPD101	Paroxetine
		SAG	-	+	+	+	-	-
			1	2.33026	0.666864	0.980905	1.25241	0.873075
			1	2.07741	0.47645	0.759641	0.938197	0.741923
			1	2.67172	0.598145	0.935138	1.39653	0.848325
			1	1.96721	1.07253	1.3298	1.05514	0.437632
	GLI1	Inhibitor	-	-	CMPD101	Paroxetine	CMPD101	Paroxetine
		SAG	-	+	+	+	-	-
			1	3.26342	1.06783	1.99895	1.13743	1.30367
			1	3.93966	0.850045	1.62243	0.844588	0.997553
			1	3.01622	0.718517	0.998597	0.953253	1.23161

## Sheet: Figure 5E
		shScr	shScr + DOX	shGRK2	shGRK2 + DOX
		1	1.43906	1.03794	0.259179
		1	1.15701	1.30427	0.390442
		1	0.732472	0.887331	0.198574

## Sheet: Figure 5F
		shScr	shScr+SAG	shScr+Dox	shScr+Dox+SAG	shGRK2	shGRK2+SAG	shGRK2+Dox	shGRK2+Dox+SAG
		8.566	13.825	23.145	17.738	2.124	20.509	3.866	10.808
		12.636	32.595	9.171	23.095	1.432	4.976	6.682	5.583
		7.713	14.707	4.807	15.835	1.867	11.256	3.262	3.978
		4.61	9.752	8.955	22.284	2.249	22.767	4.706	5.362
		8.024	8.026	7.289	13.74	1.323	18.938	2.376	7.778
		6.201	16.816	7.45	16.705	0.778	10.032	1.794	4.85
		4.164	23.608	6.175	10.797	1.735	7.322	2.363	5.33
		6.232	4.616	5.52	4.768	1.502	19.715	3.533	8.309
		7.786	21.09	3.823	7.049	1.393	20.376	2.579	5.08
		7.483	17.167	6.424	31.21	1.307	8.664	8.516	1.951
		4.959	20.47	4.874	14.652	2.21	20.005	3.427	2.259
		15.236	15.581	4.783	28.596	1.587	11.333	0.879	15.137
		9.313	21.857	4.768	18.938	1.369	28.319	1.976	2.59
		11.62	17.452	15.851	18.594	1.579	7.959	3.443	4.305
		11.968	20.664	7.799	30.261	1.673	27.608	3.274	8.078
		6.391	16.278	12.81	17.216	2.171	38	3.205	2.546
		3.455	10.931	5.697	70.317	1.525	4.201	7.556	5.276
		2.655	17.476	8.52	20.296	1.93	13.457	4.124	7.005
		6.34	3.353	8.053	74.229	1.587	16.333	3.245	3.23
		10.427	8.528	9.52	47.657	2.505	7.032	3.086	10.389
		9.153	14.239	4.777	36.412	1.852	14.045	6.287	6.529
			16.862		21.008			3.38	5.683
					19.601				8.104
		5.611	10.201	9.129	32.953	4.628	18.982	4.602	5.924
		3.779	8.215	3.044	12.05	2.818	20.44	2.155	2.707
		7.874	19.416	18.896	15.516	4.102	17.082	1.962	5.156
		5.646	6.475	4.902	3.496	3.545	30.084	3.382	4.376
		3.375	4.391	3.712	5.405	7.009	5.879	2.645	4.089
		3.486	16.991	12.641	17.65	11.571	13.182	3.233	1.913
		4.468	6.649	3.957	27.528	4.99	22.959	4.756	4.092
		4.21	9.219	13.638	5.194	4.886	16.637	6.263	5.066
		3.004	18.182	4.612	12.393	4.418	10.311	3.264	4.731
		5.147	22.767	8.942	6.611	5.872	9.738	2.336	4.354
		3.302	15.154	5.233	13.396	2.301	25.447	2.008	3.847
		6.167	11.963	7.802	19.957	5.713	17.072	1.25	4.851
		4.484	11.9	2.781	15.391	4.474	15.377	1.175	5.031
		3.873	17.295	5.594	26.405	4.503	27.126	3.33	6.786
		6.075	20.08	9.376	27.207	3.351	12.226	2.952	5.431
		3.958	14.61	4.019	22.413	3.14	16.834	1.327	2.641
		5.405	11.578	5.195	27.58	2.843	21.689	2.496	5.44
		5.877	20.158	5.253	20.07	1.811	16.125	0.953	4.224
		6.954	20.743	10.053	20.277	3.077	15.76	3.047	4.095
		16.286	9.772	9.584	9.096	1.925	22.305	1.299	2.894
		5.518	10.532		27.447	2.443	16.863	3.029	2.261
			21.242		26.232		9.866	2.264	3.392
			11.769		29.324				5.083
									5.648
		2.673	18.787	1.448	8.381	3.334	14.935	3.791	28.352
		1.945	14.833	3.974	17.391	2.449	16.025	2.329	4.312
		1.58	12.37	1.716	9.661	6.301	13.442	2.887	6.506
		2.854	19.148	3.448	15.913	3.702	17.185	4.81	4.616
		2.158	7.424	1.361	9.69	4.683	12.352	2.398	4.125
		2.203	15.884	2.524	28.161	3.786	13.431	1.776	2.858
		2.815	17.401	3.913	27.769	6.661	7.27	3.389	1.347
		2.775	11.466	1.653	8.473	5.319	10.393	2.145	3.505
		6.08	10.82	2.776	8.661	6.825	21.909	3.207	2.857
		1.247	9.903	2	12.542	6.032	12.899	2.561	6.392
		2.269	12.952	2.77	9.092	5.035	32.25	5.749	9.105
		9.4	13.5	2.685	4.948	3.555	15.303	3.15	5.865
		2.825	14.972	4.64	10.739	5.924	21.098	6.812	2.683
		3.602	3.465	3.484	7.78	3.148	17.274	2.482	10.523
		3.339	13.329	2.329	6.712	6.236	8.685	4.367	4.595
		1.965	12.853	1.626	14.894	5.286	14.817	1.663	2.088
		5.135	15.315	2.64	16.423	3.409	28.481	1.691	3.43
		3.479	11.913	2.948	8.812	5.506	18.28	2.45	2.649
		3.448	15.408	2.277	13.457	3	20.172	2.229	2.113
		6.88	8.216	3.851	15.56	3.706	14.047	1.848	2.703
		3.695	14.516	1.71	15.891	4.622	11.693	4.282	2.642
			10.353	3.567	11.34	4.056	18.59	1.865	7.026
				3.904		5.911			8.442
									11.43
