# Supplementary material for: Mutations in GRK2 cause Jeune syndrome by impairing Hedgehog and canonical Wnt signaling
Source: EMBO Mol Med. 2020 Oct 14;12(11):e11739. doi: 10.15252/emmm.201911739 (PMC7645380; doi:10.15252/emmm.201911739)
Supplement: Supplementary file 9 — Source Data for Figure 6 [file EMMM-12-e11739-s007.zip › EMM-2019-11739_SourceDataForFigure6/EMM-2019-11739_SourceDataForFigure6.xlsx]

## Sheet: Figure 6A
		Control			R05-365A
	Wnt3A	0	30	100	no	30	100
		1	15.3716	35.2724	1	1.66081	2.37897
		1	30.9836	62.5029	1	5.96087	9.8032
		1	14.0313	41.3703	1	4.31722	5.24188

## Sheet: Figure 6C
						pLRP6(T1572)/Actin								pLRP6(S1490)/Actin
		LRP6/Actin				Control			R05-365A					Control			R05-365A
		Control	R05-365A		Wnt3A	0	30	100	0	30	100		Wnt3A	0	30	100	0	30	100
		1	0.3222			1	1.19885	1.38101	0.308975	0.498401	0.648519			1	1.99117	5.065	0.560201	0.65262	0.831204
		1	0.621618			1	1.7417	2.71969	0.516408	1.12802	1.66308			1	1.78986	2.77998	0.631299	1.08785	1.49326
		1	0.745731			1	1.29866	1.65925	0.753873	0.935596	0.972601			1	1.76804	4.45379	0.989153	1.36646	2.63808
		1	0.634646			1	2.02289	4.15985	0.680976	1.68698	1.97742			1	1.92537	4.80258	1.0747	1.26971	4.49034
		1	0.629332			1	2.78395	2.98247	0.437445	0.901015	1.26216			1	4.98139	7.95652	0.224918	3.3568	1.39273
		1	1.06925
		1	1.26091
		1	0.0577715
		1	0.0724281
		1	0.849059
		1	0.0184275
						DVL2/Actin								pDVL2/DVL2
						Control			R05-365A					Control			R05-365
					Wnt3A	0	30	100	0	30	100		Wnt3A	no	30	100	no	30	100
						1	0.919183	0.657308	0.415197	0.481279	0.410467			1.11574	1.30641	2.4354	1.90317	2.3912	3.42513
						1	0.783716	0.66912	0.899417	0.768985	0.613057			0.827331	1.92853	2.84338	1.58034	2.63363	4.52273
						1	1.33237	1.10198	1.21637	1.14116	1.09938			0.694784	1.52624	3.08397	2.05806	2.95507	3.93507
						1	0.725327	0.884923	0.65878	0.38832	0.401301			1.9459	3.9262	6.85099	2.73982	7.59112	9.02601
						1	1.25537	0.713684	0.25765	0.254164	0.273623			2.09737	3.76528	6.3974	3.0373	5.68925	8.27101
						1	0.741282	0.164149	0.401282	0.461678	0.198186			1.10727	1.71615	2.8387	2.60299	3.0027	2.80208
						1	0.773817	0.656235	0.258855	0.167521	0.713742
						1	0.716357	0.970038	0.216223	0.329711	0.091399
						1	0.966623	0.600171	0.183988	0.0597808	0.0939831
						1	0.905143	0.707596	0.236382	0.224654	0.095966
						1	1.10564	0.791785	0.252231	0.165726	0.105916

## Sheet: Figure 6D
			Control		R05-365A
			FZD4	FZD4 + ARRB2	FZD4	FZD4 + ARRB2
			40	155	64	30
			23	186	31	71
			84	105	32	79
			62	110	28	20
			41	75	3	11
			81	62	27	15
			51	294	73	41
			78	303	47	24
			26	90	79	32
			45	352	4	36
			65	33	64	27
			28	221	22	60
			53	138	14	62
			63	198	39	19
			23	105	23	31
			40	281	70	75
			33	212	40	49
			47	111	98	32
			54	82	43	47
			13	89	44	41
			56	127	40	33
			27	174	24	92
				116	35
				179
				192
			17	224	39	22
			15	124	29	21
			25	197	21	25
			24	86	22	61
			30	79	23	98
			15	93	52	90
			15	217	24	45
			14	158	42	24
			37	41	13	10
			5	112	23	153
			16	147	12	74
			21	93	3	37
			12	124	27	50
			40	102	10	70
			21	146	4	44
			39	93	9	33
			20	249	32	29
			26	138	17	40
			13	239	40	35
			32	245	37	22
			53	116	39	37
			40	142
			38	128	55	56
			40	63	96	66
			32	119	17	7
			38	264	45	24
			12	85	30	66
			25	95	15	69
			35	82	58	32
			14	64	45	72
			39	109	48	104
			17	142	27	93
			15	147	33	188
			11	185	25	63
			9	148	28	88
			14	66	41	75
			7	202	9	24
			10	129	14	7
			18	161	8	50
			37	105	33	46
			28	268	25	87
			27	240	16
			31	321	68
			17	174
				226
