# Supplementary material for: Mutations in GRK2 cause Jeune syndrome by impairing Hedgehog and canonical Wnt signaling
Source: EMBO Mol Med. 2020 Oct 14;12(11):e11739. doi: 10.15252/emmm.201911739 (PMC7645380; doi:10.15252/emmm.201911739)
Supplement: Supplementary file 10 — Source Data for Figure 7 [file EMMM-12-e11739-s008.zip]

Archive with 3 entries (2 files):
- EMM-2019-11739_SourceDataForFigure7/
- EMM-2019-11739_SourceDataForFigure7/EMM-2019-11739_SourceDataForFigure7.pdf
- EMM-2019-11739_SourceDataForFigure7/EMM-2019-11739_SourceDataForFigure7.xlsx
