# Supplementary material for: Mutations in GRK2 cause Jeune syndrome by impairing Hedgehog and canonical Wnt signaling
Source: EMBO Mol Med. 2020 Oct 14;12(11):e11739. doi: 10.15252/emmm.201911739 (PMC7645380; doi:10.15252/emmm.201911739)
Supplement: Supplementary file 10 — Source Data for Figure 7 [file EMMM-12-e11739-s008.zip › EMM-2019-11739_SourceDataForFigure7/EMM-2019-11739_SourceDataForFigure7.xlsx]

## Sheet: Figure 7A
				Grk2+/+	Grk2-/-
				31.7681	1.06674
				34.0825	0.951473
				14.0126	0.807346
				13.4163	0.74517
				1.4219	2.31668
				1.4487	2.45498
				4.82175	1.34494
				5.11372	1.35685

## Sheet: Figure 7B
			pLRP6-T1572/Actin
			Grk2+/+		Grk2-/-
			Control	Wnt3A	Control	Wnt3A
			0.027482	1	0.10073	0.965367
			0.0610417	1	0.250611	0.717891
			0.0912211	1	0.176558	0.821359
			pLRP6-S1490/Actin
			Grk2+/+		Grk2-/-
			Control	Wnt3A	Control	Wnt3A
			0.0226247	1	0.0860628	0.446387
			0.090103	1	0.0466622	0.195527
			0.0925244	1	0.0426085	0.206495
			LRP6/Actin
			Grk2+/+		Grk2-/-
			Control	Wnt3A	Control	Wnt3A
			1.14128	1	0.720557	0.667986
			0.978862	1	0.552313	0.63952
			1.09964	1	0.499293	0.404032

## Sheet: Figure 7C
			pLRP6-T1572/Actin
			Control		CMPD101
			Control	Wnt3A	Wnt3A	Control
			0.0575555	1	0.140769	0.0479194
			0.142711	1	0.123639	0.162575
			0.153392	1	0.117073	0.0861041
			0.129415	1	0.763722	0.305359
			pLRP6-S1490/Actin
			Control		CMPD101
			Control	Wnt3A	Wnt3A	Control
			0.649321	1	0.555625	0.43235
			0.213158	1	0.114834	0.302522
			0.196306	1	0.147575	0.193031
			0.132673	1	0.274401	0.197638
			LRP6/Actin
			Control		CMPD101
			Control	Wnt3A	Wnt3A	Control
			1.64324	1	1.70032	1.26143
			1.34473	1	1.33227	1.49839
			0.738841	1	0.773302	0.77364
			1.21646	1	1.02908	1.69817

## Sheet: Figure 7D
			pLRP6-T1572/Actin
			Control		CMPD101
			Control	Wnt3A	Wnt3A	Control
			0.14831	1	0.541095	0.115492
			0.269263	1	0.822847	0.196045
			0.143087	1	0.716756	0.158739
			0.0622415	1	0.78232	0.0410391
			0.0527757	1	0.27017	0.063549
			0.034592	1	0.363177	0.015986
			pLRP6-S1490/Actin
			Control		CMPD101
			Control	Wnt3A	Wnt3A	Control
			0.0977172	1	0.613304	0.0629942
			0.14831	1	0.541095	0.115492
			0.0821024	1	0.732058	0.104116
			0.269263	1	0.822847	0.196045
			0.143087	1	0.716756	0.158739
			LRP6/Actin
			Control		CMPD101
			Control	Wnt3A	Wnt3A	Control
			1.06367	1	0.994011	0.891892
			1.0289	1	1.01706	0.901866
			1.19755	1	1.05355	1.16108
			1.0937	1	0.824199	0.91548
			1.21037	1	0.842341	1.06365
			0.980149	1	1.02368	1.00951

## Sheet: Figure 7E
			Grk2+/+		Grk2-/-
			FZD4	FZD4 + ARRB2	FZD4	FZD4 + ARRB2
			2	72	3	79
			12	453	2	363
			5	46	5	54
			5	649	3	25
			9	84	2	33
			16	513	4	9
			9	47	1	7
			1	75	2	19
			2	105	2	35
			12	35	4	135
			5	41	1	45
			7	16	17	8
			5	360	3	27
			3	172	8	139
			13	102	6	14
			5	147	1	77
			10	158	7	140
			7	342	2	4
			10	531	3	4
			28		1	26
			6		4	5
			1		2	42
					5
			5	98	6	72
			2	74	9	7
			2	72	5	102
			10	94	6	15
			8	174	8	71
			13	150	7	177
			9	178	17	33
			7	57	9	50
			11	118	19	120
			1	123	2	20
			11	56	4	42
			2	132	28	37
			4	84	7	9
			3	75	4	94
			15	158	8	132
			6	254	4	25
			12	82	3	22
			6	70	13	43
			5	260	4	14
			4	113	5	13
			3	92	11	4
			13	115	4	12
			18	98	10	103
			9	221	27	7
				87	9	53
				131
			7	288	8	50
			13	154	3	66
			5	68	6	48
			3	101	4	15
			9	209	1	23
			3	156	21	5
			4	115	3	17
			3	136	4	63
			5	36	5	16
			4	43	1	5
			5	214	10	16
			3	173	5	32
			6	102	9	55
			7	47	2	65
			4	38	12	45
			2	162	6	12
			2	125	4	14
			3	41	8	105
			17	56	5	47
			4	50	2	49
			6	113	4	28
			2	94	6	33
			1	179	2	13
			1	95	4
				94

## Sheet: Figure 7F
			Grk2-/-
			FZD4	FZD4 + ARRB2	FZD4 + GRK2	FZD4 + ARRB2 + GRK2
			4	11	55	89
			1	19	40	123
			9	3	50	77
			9	119	38	169
			2	2	7	60
			1	7	25	148
			2	2	64	159
			3	2	12	45
			2	29	7	103
			2	11	5	107
			14	31	9	103
			2	11	0	152
			10	10	43	114
			1	24	36	98
			6	21	20	131
			7	5	23	121
			5	22	2	88
			5	58	15	100
			3	5	26	183
			1	29	26	208
			6	13	14	121
			1	10	32	108
					34
					101
			4	15	108	114
			2	12	7	144
			2	2	40	401
			2	18	68	61
			3	22	113	123
			2	8	58	126
			1	4	57	97
			2	45	75	593
			1	37	36	428
			0	3	89	56
			1	9	66	184
			3	64	133	324
			3	29	53	259
			2	22	76	191
			2	28	28	154
			1	84	44	111
			0	43	79	182
			1	80	90	218
			2	29	131
			3	68	56
			13	38	151
			2	17
			10	31	57	71
			10	54	109	232
			16	12	97	183
			6	6	27	92
			5	22	14	190
			2	41	15	141
			7	28	20	375
			1	9	71	195
			4	29	73	144
			11	22	78	130
			6	71	42	182
			7	19	91	100
			13	30	65	329
			9	43	69	217
			4	22	42	160
			6	24	38	96
			10	10	88	125
			3	15	85	91
			7	54	14	85
			2	30	34	114
			4	9	44	338
			1	53		131
			1	49		122
						101
